# Supplementary material for: Risk of Zika microcephaly correlates with features of maternal antibodies
Source: J Exp Med. 2019 Aug 14;216(10):2302–15. doi: 10.1084/jem.20191061 (PMC6781003; doi:10.1084/jem.20191061)
Supplement: Table S1 (Excel file) [file JEM_20191061_TableS1.xlsx]

## Sheet: Sheet4
Table S1. IgG reactivity of maternal sera to the EDIII of ZIKV, dengue (serotypes 1-4), yellow fever and West Nile virus
	ZIKV	DENV1	DENV2	DENV3	DENV4	YFV	WNV
Control	1.29 (± 0.62)	1.94 (± 1.11)	1.44 (± 0.69)	1.33 (± 0.61)	1.20 (± 0.68)	0.78 (± 0.27)	0.96 (± 0.35)
Microcephaly	1.58 (± 0.72)	2.24 (± 1.65)	1.22 (± 0.53)	1.31 (± 0.60)	1.18 (± 0.66)	0.81 (± 0.26)	1.06 (± 0.43)
p value	0.0485	0.8437	0.1901	0.8834	0.8834	0.2237	0.4533
Numbers are the mean of relative optical densities, with standard deviation in parentheses (n=58). P values were calculated with the Mann-Whitney test.
