# Supplementary material for: Risk of Zika microcephaly correlates with features of maternal antibodies
Source: J Exp Med. 2019 Aug 14;216(10):2302–15. doi: 10.1084/jem.20191061 (PMC6781003; doi:10.1084/jem.20191061)
Supplement: Table S2 (Excel file) [file JEM_20191061_TableS2.xlsx]

## Sheet: Sheet1
Table S2. Information on the macaques in this study
Primate center	Identifier	Species	West Nile Virus (WNV) status	Gestational day (GD) at infection	Latest gestational day (GD) with detectable viremia	Gestational day (GD) at sample collection	Fetal brain pathology: undetectable to mild (-) or moderate to severe or fetal loss (+)
CNPRC	5313.57	M. mulatta	positive	GD30	GD60	GD159	-
CNPRC	5496.14	M. mulatta	negative	GD28	GD49	GD157	+
CNPRC	5551.86	M. mulatta	negative	GD31	GD64	GD155	-
CNPRC	5412.71	M. mulatta	negative	GD29	GD65	GD162	+
CNPRC	5055.14	M. mulatta	negative	GD30	GD133	GD155	+
CNPRC	5512.86	M. mulatta	negative	GD29	GD95	GD156	+
CNPRC	5404.71	M. mulatta	negative	GD30	GD102	GD162	+
CNPRC	5410	M. mulatta	negative	GD30	GD51	GD156	-
CNPRC	5233.57	M. mulatta	negative	GD30	GD44	GD156	-
CNPRC	5731.86	M. mulatta	negative	GD32	GD133	GD157	+
WaNPRC	ZIKA1	M. nemestrina	negative	GD115	GD117	GD158	+
WaNPRC	ZIKA2	M. nemestrina	negative	GD82	GD84	GD159	-
WaNPRC	ZIKA3	M. nemestrina	negative	GD63	GD65	GD150	-
WaNPRC	ZIKA4	M. nemestrina	negative	GD60	GD62	GD135	-
WaNPRC	ZIKA5	M. nemestrina	negative	GD60	GD62	GD157	-
WNPRC	827577	M. mulatta	Indoor colony (no WNV)	GD38	GD109	GD158	-
WNPRC	660875	M. mulatta	Indoor colony (no WNV)	GD28	GD57	GD150	-
WNPRC	598248	M. mulatta	Indoor colony (no WNV)	GD123	GD132	GD160	-
WNPRC	357676	M. mulatta	Indoor colony (no WNV)	GD108	GD144	GD160	-
WNPRC	664184	M. mulatta	Indoor colony (no WNV)	GD46	GD74	GD133	+
WNPRC	484880	M. mulatta	Indoor colony (no WNV)	GD43	GD74	GD155	-
WNPRC	795784	M. mulatta	Indoor colony (no WNV)	GD41	GD118	GD155	-
WNPRC	918724	M. mulatta	Indoor colony (no WNV)	GD50	GD92	GD154	-
WNPRC	730267	M. mulatta	Indoor colony (no WNV)	GD44	GD50	GD155	-
WNPRC	125500	M. mulatta	Indoor colony (no WNV)	GD50	GD71	GD155	+
ONPRC	23046	M. mulatta	negative	GD51	n.d.	GD134	-
ONPRC	24002	M. mulatta	negative	GD55	GD114	GD126	+
ONPRC	25689	M. mulatta	negative	GD52	GD87	GD144	-
ONPRC	27406	M. mulatta	negative	GD115	GD122	GD135	+
ONPRC	27427	M. mulatta	negative	GD51	GD54	GD135	-
ONPRC	27428	M. mulatta	negative	GD31	GD45	GD136	-
ONPRC	28380	M. mulatta	negative	GD114	GD121	GD136	-
n.d. = not determined

## Sheet: Sheet1 (2)
RU ID	donor lab ID (public identifier)	Species	WNV status (if known)	Gestational day of infection	Fetal loss or stillbirth? Y/N	If YES to fetal loss or stillbirth: evidence of pathology (severity, description)?	Evidence of fetal pathology (severity)?	SEVERITY SCORE (BRAIN) FOR CLUSTERING ANALYSIS
MP#01	37195	M. mulatta	positive	1st bimester (30 days)	N		N
MP#02	38473	M. mulatta	positive	1st bimester (28 days)	N		Y (moderate brain lesions)
MP#03	38853	M. mulatta	positive	1st bimester (30 days)	Y	YES (autolysis fetus, but moderate placental pathology))	FETAL LOSS OR STILL BIRTH
MP#04	38863	M. mulatta	positive	1st bimester (31 days)	N		Y (mild brain lesions)
MP#05	37889	M. mulatta	positive	1st bimester (29 days)	N		Y (mild to moderate brain lesions)
MP#06	35386	M. mulatta	positive	1st bimester (30 days)	N		Y (mild to moderate brain lesions)
MP#07	37618	M. mulatta	positive	1st bimester (30 days)	Y	YES (autolysis fetus, but moderate placental pathology))	FETAL LOSS OR STILL BIRTH
MP#08	38590	M. mulatta	negative	1st bimester (29 days)	N		Y (moderate brain lesions)
MP#09	37833	M. mulatta	negative	1st bimester (30 days)	N		Y (moderate brain lesions)
MP#10	37870	M. mulatta	negative	1st bimester (30 days)	N		Y (mild brain lesions)
MP#11	36635	M. mulatta	negative	1st bimester (30 days)	N		Y (mild brain lesions)
MP#12	40123	M. mulatta	negative	1st bimester (32 days)	N		Y (moderate brain lesions)
MP#13	WaNPRC 1	M. nemestrina	negative (pre-ZIKV inoculation)	1st bimester (54 days)	N		N (uninfected control)
MP#14	WaNPRC 2	M. nemestrina	negative (pre-ZIKV inoculation)	2nd bimester (63 days)	N		N (uninfected control)
MP#15	WaNPRC 3	M. nemestrina	negative (pre-ZIKV inoculation)	1st bimester (60 days)	N		N (uninfected control)
MP#16	WaNPRC 4	M. nemestrina	negative (pre-ZIKV inoculation)	2nd bimester (115 days)	N		Y (moderate brain lesions)
MP#17	WaNPRC 5	M. nemestrina	negative (pre-ZIKV inoculation)	2nd bimester (82 days)	N		Y (moderate brain lesions)
MP#18	WaNPRC 6	M. nemestrina	negative (pre-ZIKV inoculation)	2nd bimester (63 days)	N		Y (mild brain lesions)
MP#19	WaNPRC 7	M. nemestrina	negative (pre-ZIKV inoculation)	1st bimester (60 days)	N		Y (mild brain lesions)
MP#20	WaNPRC 8	M. nemestrina	negative (pre-ZIKV inoculation)	1st bimester (60 days)	N		N
MP#21	r03168 (827577)	M. mulatta	Indoor colony: no WNV	1st bimester (38 days)	N		Y (mild supperative fetal splenitis, minimal to mild suppurative otitis media, mild gliosis of the optic nerve )	There are no significant histologic lesions in the brain tissue sections examined. NORMAL
MP#22	r09055 (660875)	M. mulatta	Indoor colony: no WNV	1st bimester (28 days)	N		Y (Umbilical cord, infant: focal fibrin thrombus with intralesional neutrophils, moderate optic nerve gliosis, mild diffuse suppurative splenitis. moderate diffuse suppurative lymphadenitis (multiple LNs),minimal multifocal suppurative periportal and serosal hepatitis.	There are no significant histologic lesions in the brain tissue sections examined. NORMAL
MP#23	r04049 (598248)	M. mulatta	Indoor colony: no WNV	3rd bimester (123 days)	N		Y (moderate diffuse suppurative lymphadenitis, minimal diffuse splenitis, mild diffuse suppurative alveolitis (pneumonia) with intraluminal squamous cells and occasional macrophages, mild suppurative and lymphoplasmacytic cholangiohepatitis and serositits with mild multifocal extramedullary hematopoiesis)	There are no significant histologic lesions in the brain tissue sections examined. NORMAL
MP#24	r04015 (357676)	M. mulatta	Indoor colony: no WNV	2nd bimester (108 days)	N		Y (Pericardium, infant: mild multifocal nodular lymphoid hyperplasia, minimal suppurative lymphadenitis of multiple LNs. )	There are no significant histologic lesions in the brain tissue sections examined. NORMAL
MP#25	r12086 (480311)	M. mulatta	Indoor colony: no WNV	1st bimester (46 days)	N		No significant lesions (Possibly too early to see signs)	There are no significant histologic lesions in the brain tissue sections examined. NORMAL
MP#26	rhay04 (699597)	M. mulatta	Indoor colony: no WNV	1st bimester (40 days)	N		No significant lesions	There are no significant histologic lesions in the brain tissue sections examined. NORMAL
MP#27	rhaz14 (930221)	M. mulatta	Indoor colony: no WNV	1st bimester (46 days)	N		No significant lesions	There are no significant histologic lesions in the brain tissue sections examined. NORMAL
MP#28	r09035 (810356)	M. mulatta	Indoor colony: no WNV	1st bimester (46 days)	N		No significant lesions	There are no significant histologic lesions in the brain tissue sections examined. NORMAL
MP#29	r99048 (244667)	M. mulatta	Indoor colony: no WNV	1st bimester (44 days)	N		No significant lesions	There are no significant histologic lesions in the brain tissue sections examined. NORMAL
MP#30	r13011 (527453)	M. mulatta	Indoor colony: no WNV	1st bimester (46 days)	Y	acute suppurative pneumonia with fibrin, and fetal squamous cells consistent with aspiration of amnionic fluid, fetal eye had anterior segment dysgenesis, ventral choroidal coloboma, and moderate ventral retinal dysplasia, moderate suppurative placentitis with moderate multifocal villous infarction, syncytial nuts, nodular fibrin accumulation, marked multifocal mineralization with suppurative vas…		No mention of neuropathology; Final analysis pending on Cerebrum, left; Cerebrum, 1 right; Cerebrum, 2 right; and Cerebrum, 3 right FETAL LOSS OR STILL BIRTH
MP#31	r04146 (146523)	M. mulatta	Indoor colony: no WNV	1st bimester (46 days)	N		Y (extra medullary hepatopoiesis within hepatic sinusoids, mild diffuse extramedullary hematopoiesis within sinusoids, minimal diffuse supperative lymphadenitis of mesenteric lymph nodes)	There are no significant histologic lesions in the brain tissue sections examined. NORMAL
MP#32	rh2027 (858972)	M. mulatta	Indoor colony: no WNV	1st bimester (47 days)	N		Y (cluster of eutrophils in preauricular lymph node adjacent to external ear canal, mild to moderately atelectatic lungs with large numbers of squamous cells and rare aggregates of mononuclear cells within alveoli, mild multifocal lymphoid hyperplasia in spleen	There are no significant histologic lesions in the brain tissue sections examined. NORMAL
MP#33	r13056 (419969)	M. mulatta	Indoor colony: no WNV	1st bimester (43 days)	N		Y (Liver: diffuse ill vacuolation of hepatocytes, multifocal random aggregates of extramedullary hematopoiesis, predominantly erythroid lineage with moderate numbers of megakaryocytes. Heart: multifocal coronary arterioles infiltrated and cuffed by small numbers of lymphocytes, mild, multifocal perivascular myocarditis with mild multifocal intralesional vasculitis and mild segmental fibrinoid nec…	No significant lesions in cerebellum and brainstem. ***A. Prefrontal cortex (+++), B. PFC/FC (++), C. Frontal cortex/basal ganglia/lateral ventricle1 (+); D. Frontal cortex/basal ganglia/lateral ventricle1 (+)E. Basal ganglia? (+): There are multifocal perivascular aggregates of rest cells. This is normal for all fetal brains and not pathogenic. NORMAL
MP#34	r10097 (894235)	M. mulatta	Indoor colony: no WNV	1st bimester (44 days)	N		Y (prominent mononuclear cells in cerebrum, no significant histologic lesions)	Cerebrum: There are prominent mononuclear cells within the perivascular Virchow-Robbins spaces and There are prominent mononuclear cells noted linearly throughout the outer layers of the cerebrum. These are fetal rest cells and normal for fetal age. NORMAL
MP#35	r13017 (664184)	M. mulatta	Indoor colony: no WNV	1st bimester (46 days)	Y	Fetus was heavily autolysed so difficult to determine		Brain is extremely soft and herniated through the foramen magnum with compression of the cervical spinal cord; Whole of spinal cord: Tissue sections are moderately autolyzed with increased numbers of mononuclear cells throughout the parenchyma. FETAL LOSS OR STILL BIRTH
MP#36	r05037 (484880)	M. mulatta	Indoor colony: no WNV	1st bimester (43 days)	N		mesenteric LN: minimal suppurative lymphadenitis with hemosiderosis, Liver: minimal lymphoplasmacytic centrilobular and periportal hepatitis, Bone marrow: mild granulocytic hyperplasia.	There are no significant histologic lesions in the brain tissue sections examined. NORMAL
MP#37	r01011 (795784)	M. mulatta	Indoor colony: no WNV	1st bimester (41 days)	N		Y (medial and caudal lobes that multifocally failed to deflate. At tissue section the mid and caudal lobes were moderately harden and solid. (not spongy))3. Lungs: Moderate-marked, multifocal, lymphoplasmacytic and neutrophilic interstitial pneumonia. 4. Lungs: Moderate, multifocal, neutrophilic and necrotizing interstitial bronchiolitis. 5. Lungs: Moderate-severe, multifocal alveolar histiocytos…	In the base of the brainstem there is a focal area with acute hemorrhage. In the meninges, there are multiple blood vessels with vascular congestion. This is due to removel of the head shortly post-mortem. There are no other significant lesions. NORMAL
MP#38	r02080 (918724)	M. mulatta	Indoor colony: no WNV	1st bimester (50 days)	N		Y (spleen: there is mild lymphoid hyperplasia of PALS, mild diffuse perivascular edema surrounding large pulmonary arteries. There are scattered clusters of 1-4 markedly vacuolated alveolar macrophages. )	There are no significant histologic lesions in the brain tissue sections examined. NORMAL
MP#39	r04016 (730267)	M. mulatta	Indoor colony: no WNV	1st bimester (44 days)	N		Y (Moderate diffuse neutrophilic splenitis, Minimal multifocal neutrophilic thymitis, Tracheobronchial lymph node: Minimal neutrophilic lymphadenitis, Stomach: mild lymphocytic gastritis with nodular lymphoid hyperplasia.)	There are no significant histologic lesions in the brain tissue sections examined. NORMAL
MP#40	r09034 (125500)	M. mulatta	Indoor colony: no WNV	1st bimester (50 days)	Y	Yes (moderate to severe autolysis of fetus, but mderate multifocal, lymphoplasmacytic pericarditis.)		There is a mild to moderate tissue autolysis in the cerebrum; There are multiple blood vessels in the brain parenchyma and meninges distended with blood (postmortem blood pooling);n cellular parenchyma and meninges, there are multiple focal vessels distended with blood. In the meninges, there are multiple focal areas with blood extravasation and possible edema; Cerebral cortex is moderately hypoc…
MP#41	ONPRC23046	M. mulatta	pending	1st bimester (50 days)	N		Y (mild to moderate brain lesions)
MP#42	ONPRC23926	M. mulatta	pending	1st bimester (55 days)	N		Pending	PENDING
MP#43	ONPRC24002	M. mulatta	pending	1st bimester (55 days)	N		Y (severe brain lesions confounded by sepsis/bacteremia)
MP#44	ONPRC24005	M. mulatta	pending	1st bimester (54 days)	Y	Y (moderate placental pathology and moderate fetal brain lesions)	Y (moderate brain lesions)	FETAL LOSS OR STILL BIRTH
MP#45	ONPRC25689	M. mulatta	pending	1st bimester (52 days)	N		Y (mild brain lesions, cardiomyopathy)
MP#46	ONPRC26727	M. mulatta	pending	1st bimester (53 days)	N		Pending
MP#47	ONPRC27406	M. mulatta	pending	2nd bimester (73 days)	N		Y (moderate brain lesions)
MP#48	ONPRC27427	M. mulatta	pending	2nd bimester (99 days)	N		N
MP#49	ONPRC27428	M. mulatta	pending	2nd bimester (74 days)	N		N
MP#50	ONPRC28380	M. mulatta	pending	2nd bimester (65 days)	N		N

## Sheet: Sheet2
Duration plasma viremia x brain pathology
	Fetal Brain Pathology			Date of Zika inoculation	Date of last detected viremia	duration of viremia		Evidence of placental pathology (severity)?	RU ID	Date of birth (dam)	Date of Zika inoculation	age of dam at infection
MP#01	No	10.926	MP#01	2017-02-27	2017-03-29	30	MP#01	N	MP#01	2006-03-29	2017-02-27	3988	10.926
MP#02	Moderate brain lesions	9.74521	MP#02	2017-02-27	2017-03-20	21	MP#02	Y (moderate)	MP#02	2007-06-03	2017-02-27	3557	9.74521
MP#04	Mild brain lesions	8.99452	MP#04	2017-03-24	2017-04-26	33	MP#04	N	MP#04	2008-03-28	2017-03-24	3283	8.99452
MP#05	Mild to moderate brain lesions	10.0493	MP#05	2017-03-30	2017-05-05	36	MP#05	Y (mild)	MP#05	2007-03-15	2017-03-30	3668	10.0493
MP#06	Mild to moderate brain lesions	13.1178	MP#06	2017-04-07	2017-07-19	103	MP#06	N	MP#06	2004-02-27	2017-04-07	4788	13.1178
MP#08	Moderate brain lesions	9.72603	MP#08	2017-04-11	2017-06-16	66	MP#08	Y (severe)	MP#08	2007-07-23	2017-04-11	3550	9.72603
MP#09	Moderate brain lesions	10.137	MP#09	2017-04-19	2017-06-30	72	MP#09	N	MP#09	2007-03-03	2017-04-19	3700	10.137
MP#10	Mild brain lesions	10.1288	MP#10	2017-04-25	2017-05-16	21	MP#10	N	MP#10	2007-03-12	2017-04-25	3697	10.1288
MP#11	Mild brain lesions	12.0301	MP#11	2017-05-03	2017-05-17	14	MP#11	N	MP#11	2005-04-25	2017-05-03	4391	12.0301
MP#12	Moderate brain lesions	8.07671	MP#12	2017-05-30	2017-09-08	101	MP#12	N	MP#12	2009-05-04	2017-05-30	2948	8.07671
MP#16	Moderate brain lesions	-0.117808	MP#16	2016-03-21	2016-03-23	2	MP#16	N	MP#16	2016-05-03	2016-03-21	-43	-0.117808
MP#17	Moderate brain lesions	-0.210959	MP#17	2016-04-28	2016-04-30	2	MP#17	N	MP#17	2016-07-14	2016-04-28	-77	-0.210959
MP#18	Mild brain lesions	-0.238356	MP#18	2016-09-19	2016-09-21	2	MP#18	N	MP#18	2016-12-15	2016-09-19	-87	-0.238356
MP#19	Mild brain lesions	-0.224658	MP#19	2016-09-21	2016-09-23	2	MP#19	N	MP#19	2016-12-12	2016-09-21	-82	-0.224658
MP#20	No	-0.265753	MP#20	2016-09-29	2016-10-01	2	MP#20	N	MP#20	2017-01-04	2016-09-29	-97	-0.265753
MP#21	No	12.1945	MP#21	2016-03-07	2016-05-17	71	MP#21	Y	MP#21	2003-12-30	2016-03-07	4451	12.1945
MP#22	No	6.8	MP#22	2016-03-28	2016-04-26	29	MP#22	Y	MP#22	2009-06-11	2016-03-28	2482	6.8
MP#23	No	11.9699	MP#23	2016-04-25	2016-05-04	9	MP#23	Y (	MP#23	2004-05-09	2016-04-25	4369	11.9699
MP#24	No	12.2164	MP#24	2016-04-25	2016-05-31	36	MP#24	Y (	MP#24	2004-02-09	2016-04-25	4459	12.2164
MP#35	Fetal loss	4.33425	MP#35	2017-08-18	2017-09-15	28	MP#35		MP#35	2013-04-19	2017-08-18	1582	4.33425
MP#36	No	11.8493	MP#36	2017-05-30	2017-06-30	31	MP#36	moderate multifocal regional (focally extensive) infarction wtih coagulative necrosis, acute necrosis, suppurative villositis and intervillositis, and mild to moderate mineralization.	MP#36	2005-07-27	2017-05-30	4325	11.8493
MP#37	No	16.3699	MP#37	2017-07-11	2017-09-26	77	MP#37	multiple chronic (remote) infarctions with mild multifocal mineralization, suppurative placentitis, and intervillositis.	MP#37	2001-03-02	2017-07-11	5975	16.3699
MP#38	No	15.0466	MP#38	2017-07-28	2017-09-08	42	MP#38	Severe multifocal necrotizing and suppurative villitis and intervillitis with multifocal areas with villi loss and collapse, with multifocal intralesional muscular, Moderate lymphoplasmacytic deciduitis with vascular fibrinoid necrosis, multifocal vascular thrombosis and mild multifocal neutrophilic vasculitis.	MP#38	2002-07-15	2017-07-28	5492	15.0466
MP#39	No	13.6877	MP#39	2017-10-20	2017-10-26	6	MP#39	Moderate, multifocal decidual and basal plate vascular (maternal) persistent muscularization with multifocal fibrinoid necrosis with multifocal moderate lymphoplasmacytic and occasional neutrophilic vasculitis, and thrombosis, changes consistent with multifocal (patchy) maternal vascular malperfusion.	MP#39	2004-02-15	2017-10-20	4996	13.6877
MP#40	Fetal loss	7.99178	MP#40	2017-05-02	2017-05-23	21	MP#40		MP#40	2009-05-07	2017-05-02	2917	7.99178
MP#41	Mild to moderate brain lesions	13.8904	MP#41	2016-03-30	unknown	#VALUE!	MP#41	Y (moderate)	MP#41	2002-05-13	2016-03-30	5070	13.8904
MP#43	Severe brain lesions	14.389	MP#43	2017-07-03	pending	#VALUE!	MP#43	Y (mild)	MP#43	2003-02-15	2017-07-03	5252	14.389
MP#45	Mild brain lesions	11.1452	MP#45	2017-07-03	pending	#VALUE!	MP#45	Y (moderate)	MP#45	2006-05-14	2017-07-03	4068	11.1452
MP#47	Moderate brain lesions	8.28493	MP#47	2016-07-26	2016-08-02	7	MP#47	Y (mild)	MP#47	2008-04-15	2016-07-26	3024	8.28493
MP#48	No	8.41644	MP#48	2016-09-12	2016-09-15	3	MP#48	Y (moderate)	MP#48	2008-04-15	2016-09-12	3072	8.41644
MP#49	No	8.4	MP#49	2016-09-06	2016-09-20	14	MP#49	Y (moderate)	MP#49	2008-04-15	2016-09-06	3066	8.4
MP#50	No	7.31233	MP#50	2016-07-25	2016-08-01	7	MP#50	Y (mild)	MP#50	2009-04-04	2016-07-25	2669	7.31233
